# Supplementary material for: Adaptive Structural and Transcriptional Responses Contribute to Cold Tolerance Variation in Xinluzhong 61 and Tahe 2 Cotton Cultivars
Source: Int J Mol Sci. 2026 Jul 18;27(14):6401. doi: 10.3390/ijms27146401 (PMC13410011; doi:10.3390/ijms27146401)
Supplement: Supplementary file 1 [file ijms-27-06401-s001.zip]

Archive with 1 entries (1 files):
- ijms-4203874-supplementary.pdf
